# Supplementary material for: Biomarkers of Cholestasis and Liver Injury in the Early Phase of Acute Respiratory Distress Syndrome and Their Pathophysiological Value
Source: Diagnostics (Basel). 2021 Dec 14;11(12):2356. doi: 10.3390/diagnostics11122356 (PMC8699895; doi:10.3390/diagnostics11122356)
Supplement: Supplementary file 1 [file diagnostics-11-02356-s001.zip]

Archive with 1 entries (1 files):
- diagnostics-1425230-supplementary.pdf
